# Supplementary material for: Epidermal Growth Factor Receptor-Dependent Mutual Amplification between Netrin-1 and the Hepatitis C Virus
Source: PLoS Biol. 2016 Mar 31;14(3):e1002421. doi: 10.1371/journal.pbio.1002421 (PMC4816328; doi:10.1371/journal.pbio.1002421)
Supplement: S1 Data — (XLSX) [file pbio.1002421.s001.xlsx]

## Sheet: Figure 1A
Netrin-1 mRNA in biopsies	HBV-/HCV-	HBV+	HCV+
	0.000750427	0.000527576	0.01694
	0.00026778	0.00186062	0.07081
	0.000775098	0.000643547	0.05207
	0.000550616	0.0219445	0.01351
	0.000332736	0.0575117	0.05568
	0.000427042	0.00469932	0.08181
	0.000416326	0.0195503	0.03158
	0.00019739	0.00310756	0.09605
	0.000838443	0.000620908	0.94825
	0.000137972	0.00379066	0.0354
	0.000152032	0.00385247	0.01862
	0.000339728	0.00754638	0.02019
	0.000796889	0.0385623	0.00833
	0.000253921	0.00883023	0.12616
	0.00045087	0.0074597	0.04328
	0.000246407	0.0563282	0.10894
	0.00047274	0.00817254	0.10319
	0.000690534	0.012245	0.08343
	0.000415365	0.023903	0.00561
	0.000738388	0.00454974	0.00478
	0.000898621	0.00444582	0.22144
	0.00127968	0.00489322	0.26981
	0.00146657	0.0114646	0.1776
	0.000392052	0.00724734	0.0213
	0.000859032	0.00852944	0.00953
	0.000823087	0.0480274	0.03623
	0.000696945	0.0195503	0.00913
	0.000808947	0.012245	0.14694
	0.001148	0.0114646	0.11853
	0.000497391	0.00852944	0.00559
	0.000596303		0.00583
	0.000236917		0.0272
	0.000656311		0.00461
	0.00637511		0.00138
	0.000914328		0.00635
	0.000415365		0.00507
	0.000493955		0.0082
	0.000611653		0.00117
	0.000275308		0.02781
	0.000377823		0.01564
	0.00121907		0.00312
	0.000717367		0.00532
	0.000471649		0.00288
	0.000776891		0.0037
	0.000862015		0.00982
	0.00172802		0.72447
	0.00151129		0.69255
	0.000164078		0.01973
	0.00157002		0.00666
	0.000209127		0.00502
	0.00023528		0.03799
	0.000113109		0.02377
	0.000156307		0.00214
	6.52649e-05		0.05428
	0.000186311		0.05504
	0.000572673		0.04048
	0.000101235		0.36265
	0.00031992		0.07677
	0.000381332		0.00337
	0.000143831		0.04071
	0.000307598		0.01062
	0.000354155		0.00751
	8.77241e-05		0.00103
	0.000103841		0.0019
	0.000328914		0.00273
	0.000294387		0.00499
	0.00098791		0.00427
	6.86681e-05		0.48521
	0.000129928		0.00162
	0.00193963		0.00379
	0.0016538		0.005
	0.000342091		0.0006
	0.00126206		0.0084
	0.00179724		0.0016
	0.000671651		0.0016
	0.00135265		0.003
	0.000618045		0.0325
	0.000922818		0.0008
	0.000981086		0.0054
	0.00177865		0.0003
	0.000796889		0.0004
	0.000804288		0.0027
	0.000767968		0.0011
	0.000507842		0.0013
	0.000878096		0.0025
	0.00097206		0.0006
	0.000597682		0.0164
	0.000662404		0.0002
	0.00094112		0.0007
	0.0016653		0.0023
	0.00255936		0.0017
	0.00239349		0.0027
	0.00486504		0.0036
	0.00110123		0.0018
	0.00105882		0.0227
	0.000517316		0.0205
	0.000726542		0.0061
	0.000555728		0.0002
	0.000930311		0.0102
	0.000468391		0.0052
	0.00149394		0.0124
	0.00141335		0.0037
	0.000240224		0.1318
	0.000938948		0.0061
	0.000817402		0.0148
	0.000638364		0.0051
	0.000524537		0.0037
	0.000219127		0.0985
	0.00023528		0.0437
	0.000113109		0.0482
	0.000156307		0.2132
	6.2649e-05		0.0059
	0.000176311		0.1076
	0.000472673		0.0141
	0.000100235		0.064
	0.00031992		0.0285
	0.000381332		0.0128
	0.000143831		0.0193
	0.000307598		0.2872
	0.000354155		0.0266
	8.7241e-05		0.0367
	0.000103841		0.043
	0.000326914		0.0478
	0.000294387		0.0253
	0.00096791		0.0083
	6.6681e-05		0.0375
	0.000129928		0.15
	0.00183963		0.1998
	0.0016538		0.0121
	0.000342091		0.0041
	0.00126206		0.1291
	0.00179724		0.0095
	0.000671651		0.0109
	0.00135265		0.0294
	0.000618045		0.0014
	0.000922818		0.002
	0.000981086		0.0089
	0.00177865		0.0217
	0.000796889		0.0684
	0.000804288		0.4363
	0.000767968		0.0098
	0.000507842		0.1015
	0.000878096		0.0152
	0.00097206		0.0082
	0.000597682		0.0328
	0.000662404		0.0059
	0.00094112		0.2816
	0.0016653		0.2038
	0.00255936		0.0605
	0.00239349		0.7738
	0.00486504		0.0047
	0.00110123		0.0017
	0.00105882		0.005
	0.000517316		0.0167
	0.000726542		0.3568
	0.000555728		0.0764
	0.000930311		0.0014
	0.000468391		0.1539
	0.00148394		0.007
	0.00141335		0.0459
	0.000240224		0.1776
	0.000838948		0.0084
	0.000717402		0.1282
	0.000638364		0.0058
	0.000414537		0.0146
			0.0061
			0.0261
			0.0456
			0.0224
			0.0324
			0.9244
			0.2285
			0.0619
			0.5176
			0.1998
			0.0041
			0.0095
			0.0014
			0.0089
			0.0684
			0.0098
			0.0082
			0.2816
			0.0605
			0.0017
			0.0227
			0.0205
			0.0102
			0.1318
			0.0051
			0.0437
			0.01694
			0.01351
			0.03158
			0.04825
			0.02019
			0.12616
			0.04328
			0.10319
			0.22144
			0.26981
			0.1776
			0.00117
			0.02781
			0.03799
			0.02377
			0.05428
			0.05504
			0.04071
			0.01062
			0.0019
			0.00273
			0.0325
			0.0011
			0.0164
			0.0036
			0.0205
			0.01862
			0.02616
			0.04328
			0.0037
			0.01973
			0.01677

## Sheet: Figure 1B
log HCV vs log Netrin-1 in biopsies	log HCV	log Netrin-1
	-0.708424	-2.30103
	-4.78939	-3.22185
	-1.27888	-2.07572
	-3.39562	-2.79588
	0.706417	-2.79588
	0.554899	-2.52288
	-0.276446	-1.48812
	-0.761606	-3.09691
	0.123422	-2.26761
	-2.36309	-3.52288
	-0.619118	-3.39794
	-0.863956	-2.56864
	-0.338157	-2.95861
	-1.65767	-2.88606
	-1.4901	-2.60206
	-0.93219	-3.22185
	-0.47362	-1.78516
	-2.43935	-3.69897
	-2.0741	-3.1549
	-2.23565	-2.63827
	-1.40631	-2.76955
	-0.992396	-2.56864
	-0.529311	-2.4437
	-0.0481648	-2.74473
	-1.29644	-1.64397
	-0.394349	-1.68825
	-0.597043	-2.21467
	-1.08872	-3.69897
	-1.17954	-1.9914
	1.12886	-2.284
	-0.831846	-2.4318
	-1.18706	-2.21467
	0.994402	-1.82974
	-2.55976	-2.29243
	-1.9286	-2.4318
	-2.04199	-1.00656
	-1.75199	-1.35952
	-1.11331	-1.31695
	0.156535	-0.671213
	-0.554899	-2.22915
	-1.37169	-0.968188
	-0.0652232	-1.85078
	-0.925166	-1.19382
	-0.746554	-1.54516
	-1.52171	-1.89279
	-1.78009	-1.71444
	0.978348	-0.541816
	0.291999	-1.57512
	0.332136	-1.43533
	-0.782678	-1.36653
	-0.677819	-1.32057
	-0.393346	-1.59688
	-0.118405	-2.08092
	-1.31349	-1.42597
	1.13087	-0.823909
	-1.21867	-0.699404
	-1.93261	-1.91721
	-2.0159	-2.38722
	0.0120413	-0.889074
	-0.65474	-2.02228
	-0.162556	-1.96257
	-0.0090309	-1.53165
	0.675812	-2.85387
	0.235807	-2.69897
	-0.388329	-2.05061
	0.165065	-1.66354
	0.481648	-1.16494
	-0.13747	-0.360215
	-0.274941	-2.00877
	-0.508741	-0.993534
	0.0471615	-1.81816
	-0.617111	-2.08619
	0.03211	-1.48413
	-1.00544	-2.22915
	1.12585	-0.690796
	0.648218	-1.21825
	0.233298	-0.111371
	0.504727	-2.3279
	-1.60148	-2.76955
	0.210721	-2.30103
	-1.35664	-1.77728
	-0.0923158	-0.447575
	0.0918143	-1.11691
	-0.231793	-2.85387
	-0.210721	-0.812761
	0.486665	-2.1549
	0.556906	-1.33819
	-0.0190652	-0.750557
	0.922155	-2.07572
	-0.6723	-0.892112
	0.622129	-2.23657
	-1.33657	-1.83565
	0.37127	-1.58336
	0.550885	-1.34103
	0.0140482	-1.64975
	0.591022	-1.48945
	-0.474624	-0.0341401
	-0.511751	-0.641114
	0.525799	-1.20831
	0.867468	-0.286006
	-0.389332	-2.23465
	-1.31701	-1.56536
	-1.55332	-2.33599
	-1.22018	-2.86079
	-0.702403	-2.19752
	-2.09968	-2.08614
	-0.700396	-2.93203
	-0.115395	-1.55582
	-0.86496	-1.80568
	-1.79715	-2.50608
	-0.481648	-2.27428
	-1.62356	-2.54019
	-0.116398	-2.43132
	0.258886	-2.00787
	-1.06264	-2.17645
	-2.2206	-2.29887
	0.890045	-1.42036
	0.982863	-1.62406
	-0.649723	-2.66963
	0.468603	-1.26533
	-0.0401373	-1.25931
	-0.173594	-1.39277
	1.10177	-0.440507
	-0.499208	-1.11481
	-0.112385	-1.39026
	0.87399	-1.97375
	-1.07267	-2.12427
	-0.0451545	-2.98772
	-1.24978	-2.72131
	-1.53224	-2.56327
	-1.31349	-2.36911
	0.83285	-0.314075
	-1.13288	-2.79005
	-1.18455	-2.42129
	-1.11833	-0.65474
	-1.14993	-0.568947
	-2.38717	-0.750568
	-2.0756	-1.67172
	-1.15144	-2.02092
	-1.42387	-1.44093
	-1.56686	-2.03948
	-2.36459	-0.83285
	-1.51117	-0.926169
	-2.43132	-1.77106
	-2.2798	-1.14993
	-2.38366	-1.28339
	-1.8122	-1.8694
	-1.04658	-1.08722
	-1.66771	-1.01748
	-1.93211	-1.45097
	-1.98379	-1.6948
	-2.0756	-1.36367
	-1.87542	-0.986375
	-2.22261	-1.07869
	-2.2507	-2.2507
	-2.36008	-2.32094
	-1.27888	-2.07572
	-3.39562	-2.79588
	0.706417	-2.79588
	0.554899	-2.52288
	-0.276446	-1.48812
	-0.761606	-3.09691
	0.123422	-2.26761
	-2.36309	-3.52288
	-0.619118	-3.39794
	-0.6723	-0.892112
	0.622129	-2.23657
	-1.33657	-1.83565
	0.37127	-1.58336
	0.550885	-1.34103
	0.0140482	-1.64975
	0.591022	-1.48945
	-0.474624	-0.0341401
	-0.511751	-0.641114
	0.525799	-1.20831
	0.867468	-0.286006
	-0.389332	-2.23465
	-1.22018	-2.86079
	-0.702403	-2.19752
	-2.09968	-2.08614
	-0.700396	-2.93203
	-0.115395	-1.55582
	-0.86496	-1.80568
	-1.79715	-2.50608
	-0.481648	-2.27428
	-1.62356	-2.54019
	-0.116398	-2.43132

## Sheet: Figure 1C
HCV RNA pre/post-treatment in SVR	pre-treatment	post-treatment			HCV RNA pre/post-treatment in NR	pre-treatment	post-treatment
	0.0392	0.0024				0.0096	0.0196
	8.359	0.1461				0.0058	0.4353
	0.336	0
	0.0117	0.0067
	0.0324	0.0094
	0.2956	0.0114
	1.0329	0.044
	0.0604	0.0099
	0.1368	0.0064
	1.7211	0.0036
	0.1188	0.0402
	1.0994	0.0041
	1.3287	0.0011
	2.1485	0.016
	0.0166	0.0008
	9.5137	0.0242
	3.3558	0.0076
	55.139	0.0059
	0.9571	0.0005
	1.2354	0.0041
	7.37	0.0035
	0.336	0.0155
	3.8996	0.0408
	3.8996	0.0848
	0.2214	0.0023
	1.0767	0.0132
	4.1892	0.0074
	0.0177	0.0053
	0.025	0.0058
	1.9588	0.0116
	0.8665	0.0077
	4.1892	0.0026

## Sheet: Figure 1D
Netrin-1 mRNA pre/post-treatment in SVR	pre-treatment	post-treatment			Netrin-1 mRNA pre/post-treatment in NR	pre-treatment	post-treatment
	0.0017	0.0004				0.0041	0.0041
	0.0084	0.0071				0.0023	0.0039
	0.0164	0.0001
	0.0121	0.0013
	0.0025	0.0017
	0.0036	0.0011
	0.0224	0.002
	0.1998	0.0005
	0.0027	0.0204
	0.002	0.0003
	0.064	0.0003
	8.0463	0.0001
	0.0054	0.0009
	0.0367	0.0002
	0.0193	0.004
	0.2872	0.005
	0.0619	0.0023
	2.434	0.0013
	0.1776	0.0058
	0.0764	0.0002
	0.5176	0.0009
	0.0164	0.0005
	0.0324	0
	0.0324	0.0036
	0.0095	0.0007
	0.0328	0.0004
	0.0058	0.0012
	0.0437	0.0001
	0.0017	0.0006
	0.0266	0.001
	1.8682	0.0005
	0.0058	0.0007

## Sheet: Figure 1G
Netrin-1 mRNA vs fibrosis score	F0	F0 HCV+	F1	F1 HCV+	F2	F2 HCV+	F3	F3 HCV+	F4	F4 HCV+	HCC	HCC HCV+
	0.000922818	0.0193	0.000775098	0.15	0.000838443	0.0266	0.000416326	0.0325	0.000493955	0.0981	0.0011	0.017
	0.00129754	0.0285	0.000113109	0.0059	0.000246407	0.1291	0.000656311	0.0027	0.000294387	0.0196	0.0176	0.0173
	0.00026778	0.043	6.52649e-05	0.002	0.000415365	0.0014	0.000717367	0.0006	0.00098791	0.1022	0.0161	0.014
	0.000332736	0.0167	0.000354155	0.0006	0.000859032	0.0217	6.86681e-05	0.0054	0.000497391	0.0369	0.0122	0.0202
	0.000427042		0.00193963	0.5176	0.000776891	0.0098	0.00127968	0.0061	0.000796889	0.0166	0.0173	0.0072
	0.000339728		0.000507842	0.2132	0.00151129	0.0047	0.00157002	0.0041	0.000662404	0.0328	0.0019	0.0043
	0.000796889		0.00094112	0.0011	0.00031992	0.1282	0.000240224	0.0083	0.000726542	0.0262	0.0071	0.025
	0.00045087		0.05581	0.0328	0.000143831	0.0324	0.00239349	0.0375	0.00995751	0.0161	0.0043	0.0063
	0.000738388		0.00116402	0.0605	0.000129928	0.0224	0.000517316	0.0146	0.0315402	0.031	0.0081	0.0077
	0.000823087		0.000137972	0.0102	0.00179724	0.0017	0.000914328	0.2038	0.0186243	0.0356	0.0051	0.0057
	0.000236917		0.000596303	0.0037	0.00105882	0.3568	0.00385247	0.0058	0.0172571	0.0401	0.0113	0.0039
	0.00637511		0.0377687	0.1318	0.000926022	0.0059	0.000527576	0.0025	0.146604	0.0206	0.0083	0.0189
	0.00172802		8.77241e-05	0.0367	0.0165159	0.0619		0.0084	0.00964056	0.0447	0.0023	0.0012
	0.000164078		0.000930311	0.1998	0.00148705	0.0016		0.0016	0.0238478	0.0797	0.0058	0.0024
	0.000572673		0.00469932	0.0089	0.000392052	0.0164		0.003	0.0232762	0.0575	0.0003	0.0759
	0.000101235		0.000620908	0.0152	0.000415365	0.0023		0.0051	0.016176	0.0293601	0.0029	1.1251
	0.000381332		0.00379066	0.0082	0.000618045	0.0036		0.0121	0.00737402	0.408007	0.002	0.0023
	0.000103841		0.00883023	0.7738	0.00489322	0.0205		0.0002	0.0459646	0.0485854	0.0024	0.0014
	0.0016538		0.0074597	0.0017	0.00186062	0.0061		0.0124	0.00893283	0.0159533	0.0035	0.0072
	0.000342091		0.0962769	0.1539	0.000643547	0.1076		0.0764	0.00811609	0.00794906	0.0011	0.1224
	0.00126206		0.00817254	0.4363		0.0141		0.007	0.0129581	0.0653803	0.044	0.0421
	0.000981086		0.00444582	0.0437		0.0478		0.2816	0.0302903	0.199344	0.0053	0.0012
	0.000767968		0.0219445	0.0013		0.0095		0.0985	0.00461858		0.0008	0.0109
	0.00149394		0.0575117	0.0002		0.0294		0.0684	0.0128389		0.0023	0.1702
	0.00141335		0.00852944	0.005		0.1015		0.0004	0.00775854		0.0161	0.0349
	0.000817402		0.012245	0.0052		0.0084		0.005	0.00597574		0.0012	0.0054
	0.000638364			0.221442		0.0061		0.269807	0.023411		0.0017	0.0518
	0.00754638			0.177595		0.0261		0.0212951	0.00601731		0.0109	0.0089
	0.0563282			0.0362301		0.2285			0.0110997		0.0146	0.0259
	0.023903			0.146944		0.0018			0.00860863		0.0116	0.0356
	0.0480274			0.118531		0.064			0.00571248		0.0089	0.0056
	0.00454974			0.005		0.0128			0.0248605		0.0007	0.0014
	0.0114646			0.006		0.0253			0.00526263		0.0081	0.0051
	0.00724734			0.156		0.0109			0.0120346		0.0065	0.0258
				0.15132		0.0459			0.0195503		0.0217	0.0088
				0.0051		0.1776			0.00310756		0.006	0.0075
				0.1328		0.0037			0.0385623		0.0058	0.0065
				0.1998		0.0027					0.0095
				0.0089		0.0148					0.0277
				0.0152		0.00952983					0.0025
				0.0082		0.00913107					0.0136
				0.1738		0.00141					0.0018
				0.0038		0.0218					0.0016
				0.1539		0.0098					0.0129
				0.0363		0.0046					0.0075
				0.0182		0.1281					0.2726
				0.06738		0.03243					0.039
				0.0067		0.02234					0.0012
				0.0539		0.00171
				0.0072		0.3564
				0.0378		0.00591
						0.06191
						0.00161
						0.0164
						0.0023
						0.0036
						0.0205
						0.0061
						0.1076
						0.0141
						0.0477
						0.0096
						0.0293
						0.1015
						0.0084
						0.0061
						0.0261
						0.2285
						0.0018
						0.064
						0.0128
						0.0253
						0.0041
						0.0083
						0.0375
						0.0146
						0.2038
						0.0058
						0.0025
						0.0084
						0.0016
						0.003
						0.0051
						0.0121
						0.0016
						0.0124
						0.0764
						0.007
						0.2816
						0.0985
						0.0684
						0.0014
						0.005
						0.269807
						0.0212951
						0.0036
						0.0205
						0.0061
						0.1076
						0.0141
						0.0478
						0.0095
						0.0294
						0.1015
						0.0084
						0.0061
						0.0261
						0.2285
						0.0018
						0.044
						0.0128
						0.0253
						0.0041
						0.0083
						0.0375
						0.0146
						0.0142

## Sheet: Figure 2A
Netrin-1 mRNA in HCV (G2)-infected PHH		HCV RNA (G2)		HCV- PHH		HCV+ PHH
patient #1		Mean	SD	Mean	SD	Mean	SD
	0.3	39.891	4788	0.005	0.00146224	0.0141	0.00203611
	1	152470	8588	0.0129	0.00393934	0.01	0.00248616
	2	197408	3762	0.003	0.00208899	0.0121	0.00168042
	3	134338	3762	0.0081	0.00266146	0.0321	0.00334222
	4	71170.2	4560	0.0033	0.00146224	0.0169	0.00269272

## Sheet: Figure 2B
Netrin-1 mRNA in HCV (G2)-infected PHH		HCV RNA (G2)		HCV- PHH		HCV+ PHH
patient #2		Mean	SD	Mean	SD	Mean	SD
	0.3	21.318	3460.71	0.0112	0.006	0.0107	0.0023
	1	25840	4220.71	0.0349	0.0042	0.0504	0.004
	2	98420	3078.89	0.0032	0.0015	0.1044	0.0061
	3	60040	3835.09	0.0043	0.001	0.0066	0.0013
	4	19456	7601.37	0.0038	0.0007	0.0073	0.0034

## Sheet: Figure 2C
Netrin-1 mRNA in HCV (G2)-infected PHH		HCV RNA (G2)		HCV- PHH		HCV+ PHH
patient #3		Mean	SD	Mean	SD	Mean	SD
	0.3	45.6	228.688	0.0011	0.00019	0.0017	0.00011
	1	3199.6	418.688	0.0007	9e-05	0.0015	0.0008
	2	2561.2	798.361	0.0009	3e-05	0.0052	0.00023
	3	12312	418.361	0.001	0.00036	0.0013	0.0002
	4	14516	951.113	0.0007	0.00051	0.0016	0.0002

## Sheet: Figure 2D
Netrin-1 mRNA in HCV (G2)-infected PHH		HCV RNA (G2)		HCV- PHH		HCV+ PHH
patient #4		Mean	SD	Mean	SD	Mean	SD
	0.3	1349	140.899	0.0015	0.00037	0.0014	0.00012
	1	1778.4	180.899	0.0008	0.00027	0.0018	0.00011
	2	3796.2	89.9646	0.0009	0.00031	0.0016	0.0004
	3	3359.2	89.9646	0.0008	0.00036	0.0047	0.00021
	4	999.4	98.893	0.0009	0.00025	0.0004	0.0002

## Sheet: Figure 2E
Netrin-1 mRNA in HCV (G3)-infected PHH		HCV RNA (G3)		HCV- PHH		HCV+ PHH
		Mean	SD	Mean	SD	Mean	SD
	1	34500	21258.8	0.0011	0.00019	0.00469962	0.001
	2	253000	35073.9	0.0007	9e-05	0.080816	0.00762335
	3	165000	22919.6	0.0009	0.0003	0.063134	0.00723107
	4	140000	19519.1	0.001	0.00036	0.068907	0.00711361

[truncated: 69 more sheets: Figure 2F, Figure 2G, Figure 2H, Figure 3A, Figure 3B, Figure 4A, Figure 4B, Figure 4C, Figure 5B, Figure 6B, Figure 6D, Figure 7B, Figure 7D, Figure 9B, Figure 9C, Figure 9D, Figure 9E, Figure 9F, Figure 9G, Figure 9H …]
